# Supplementary material for: Psychometric Properties of Interpersonal Regulation Questionnaire for Chinese College Students: Gender Differences and Implications for Well-Being
Source: Behav Sci (Basel). 2023 Jun 16;13(6):507. doi: 10.3390/bs13060507 (PMC10295745; doi:10.3390/bs13060507)
Supplement: Supplementary file 1 [file behavsci-13-00507-s001.zip]

Archive with 1 entries (1 files):
- behavsci-2422418-supplementary.pdf
